# Supplementary material for: Quantitative Proteomics and Network Analysis of Differentially Expressed Proteins in Proteomes of Icefish Muscle Mitochondria Compared with Closely Related Red-Blooded Species
Source: Biology (Basel). 2022 Jul 26;11(8):1118. doi: 10.3390/biology11081118 (PMC9330239; doi:10.3390/biology11081118)
Supplement: Supplementary file 1 [file biology-11-01118-s001.zip]

Archive with 1 entries (1 files):
- biology-1751198-supplementary.pdf
